# Supplementary material for: The Influence of Social Determinants of Health, Environmental, and Healthcare Resources on Life Expectancy in the Organization of Islamic Cooperation (OIC) Countries: A Systematic Review
Source: Int J Environ Res Public Health. 2026 Apr 18;23(4):531. doi: 10.3390/ijerph23040531 (PMC13115672; doi:10.3390/ijerph23040531)
Supplement: Supplementary file 1 [file ijerph-23-00531-s001.zip]

Archive with 2 entries (2 files):
- ijerph-4207084-File S1.pdf
- ijerph-4207084-File S2.pdf
